# Supplementary material for: Electromagnetic Field Stimulation Attenuates Phasic Nociception after Complete Spinal Cord Injury in Rats
Source: Brain Sci. 2021 Oct 28;11(11):1431. doi: 10.3390/brainsci11111431 (PMC8615391; doi:10.3390/brainsci11111431)
Supplement: Supplementary file 1 [file brainsci-11-01431-s001.zip]

Archive with 1 entries (1 files):
- brainsci-1409204-SI.pdf
